# Supplementary material for: Enhancing Predictive Power: Integrating a Linear Support Vector Classifier with Logistic Regression for Patient Outcome Prognosis in Virtual Reality Therapy for Treatment-Resistant Schizophrenia
Source: J Pers Med. 2023 Nov 28;13(12):1660. doi: 10.3390/jpm13121660 (PMC10744538; doi:10.3390/jpm13121660)
Supplement: Supplementary file 1 [file jpm-13-01660-s001.zip]

Archive with 2 entries (2 files):
- TableS1.xlsx
- TableS2.docx
