# Supplementary material for: Enhancing Predictive Power: Integrating a Linear Support Vector Classifier with Logistic Regression for Patient Outcome Prognosis in Virtual Reality Therapy for Treatment-Resistant Schizophrenia
Source: J Pers Med. 2023 Nov 28;13(12):1660. doi: 10.3390/jpm13121660 (PMC10744538; doi:10.3390/jpm13121660)
Supplement: Supplementary file 1 [file jpm-13-01660-s001.zip › TableS1.xlsx]

## Sheet: Sheet1
Table S2: Frequencies of all Avatar and Patient theme across Avatar Therapy
Thèmes	(Interventions Therapeutiques (T))	(Self-affirmation (P))	(Ecoute Empathie (A))	(Auto-valorisation (P))	(Croyances (A))	(Prevention (P))	(Autres croyances (P))	(Renforcement (A))	(Perception de soi (A))	(Provocation (A))	(Mecanismes de coping (A))	(Negation (P))	(Contre-attaque (P))	(Reconciliation (A))	(Partir (P))	(Reconciliation (P))	(Affirmation de son existence omnipotence (A))	(Auto-devalorisation (P))	(Omnipotence (P))	(Approbation (P))	(Malveillance (P))	(Negative emotions (A))	(Incitations (A))	(Positive emotions (A))	(Menaces (A))	(Positif (PT))	(Negatif (PT))	(Accusations (A))	Responders
4T	47	11	68	73	35	53	29	53	58	23	17	2	2	9	10	11	1	43	4	5	1	3	0	0	0	14	23	3	1
5T	79	56	18	57	15	21	6	46	40	24	20	14	17	11	10	2	6	5	6	2	26	4	4	0	1	16	5	13	1
6T	71	51	33	63	22	28	30	33	38	7	20	13	26	14	39	4	11	3	19	2	31	3	3	4	11	17	22	14	1
8T	82	50	143	71	58	36	44	62	47	6	34	14	34	20	15	5	9	0	34	6	18	0	15	0	4	24	5	22	1
9T	111	40	31	45	42	52	60	24	28	74	35	27	25	2	25	2	12	7	10	8	3	6	7	4	32	27	29	27	1
10T	88	103	47	41	22	38	5	44	38	13	39	42	22	1	27	0	24	11	0	1	10	15	21	26	1	11	14	42	0
13T	152	12	56	2	37	4	22	5	6	22	10	5	1	5	3	1	10	10	3	1	2	0	0	0	4	2	31	9	0
15T	120	117	102	20	56	59	42	52	24	83	57	50	84	44	52	24	51	1	27	34	1	54	5	14	7	11	24	45	0
16T	91	84	55	45	45	15	5	55	43	34	29	25	24	5	20	0	22	10	6	3	17	13	1	5	0	4	35	39	1
18T	152	151	125	56	111	76	75	88	62	81	56	75	24	21	28	0	45	13	19	35	5	11	3	17	35	3	45	66	0
19T	13	27	2	9	10	16	10	7	3	5	3	3	16	3	17	0	2	4	1	1	10	0	0	6	0	1	13	11	0
26T	4	64	0	42	3	48	74	3	2	2	1	48	19	3	0	77	3	13	4	19	1	4	4	1	0	28	17	17	1
1011T	131	56	28	56	71	41	49	49	46	29	48	52	23	62	10	65	24	22	11	16	19	18	40	22	5	16	41	58	0
1012T	24	72	5	21	3	44	18	1	1	6	3	62	47	0	20	10	6	4	17	4	5	2	5	2	1	3	32	19	0
1018T	81	14	57	21	68	29	62	32	37	21	18	7	19	28	25	4	8	32	16	13	3	7	20	1	0	10	72	32	0
1020T	9	8	7	54	7	42	81	4	11	4	2	12	5	5	6	32	0	25	10	10	10	1	0	0	0	22	39	6	0
1024T	143	50	118	43	24	49	13	50	74	35	60	11	18	41	3	37	6	29	1	10	5	9	11	0	0	17	36	38	1
1029T	99	32	43	12	59	37	28	22	14	20	35	9	29	51	7	27	16	4	22	18	15	6	12	8	7	8	32	41	0
